# Supplementary material for: Effect of Extraction Method on the Bioactive Composition, Antimicrobial Activity and Phytotoxicity of Pomegranate By-Products
Source: Foods. 2022 Mar 29;11(7):992. doi: 10.3390/foods11070992 (PMC8997943; doi:10.3390/foods11070992)
Supplement: Supplementary file 1 [file foods-11-00992-s001.zip]

Archive with 1 entries (1 files):
- foods-1585183-supplementary.pdf
